# Supplementary material for: Transcranial Electrical Stimulation over Dorsolateral Prefrontal Cortex Modulates Processing of Social Cognitive and Affective Information
Source: PLoS One. 2015 May 7;10(5):e0126448. doi: 10.1371/journal.pone.0126448 (PMC4423854; doi:10.1371/journal.pone.0126448)
Supplement: S1 File — The file also includes a fifth worksheet containing all legends to raw data worksheets. (ZIP) [file pone.0126448.s001.zip]

Archive with 3 entries (2 files):
- dataset_PLOSONE.xls
- __MACOSX/
- __MACOSX/._dataset_PLOSONE.xls
