# Supplementary material for: Transcranial Electrical Stimulation over Dorsolateral Prefrontal Cortex Modulates Processing of Social Cognitive and Affective Information
Source: PLoS One. 2015 May 7;10(5):e0126448. doi: 10.1371/journal.pone.0126448 (PMC4423854; doi:10.1371/journal.pone.0126448)
Supplement: S1 File — The file also includes a fifth worksheet containing all legends to raw data worksheets. (ZIP) [file pone.0126448.s001.zip › dataset_PLOSONE.xls]

## Sheet: vpt_arsine alter
Participant	sex	noGnoAegoF3	noGnoAegoF4	noGnoAegoSh	noGnoAalloF3	noGnoAalloF4	noGnoAalloSh	noGsiAegoF3	noGsiAegoF4	noGsiAegoSh	noGsiAalloF3	noGsiAalloF4	noGsiAalloSh	siGnoAegoF3	siGnoAegoF4	siGnoAegoSh	siGnoAalloF3	siGnoAalloF4	siGnoAalloSh	siGsiAegoF3	siGsiAegoF4	siGsiAegoSh	siGsiAalloF3	siGsiAalloF4	siGsiAalloSh
s1	2	0.0834301	0.0416787	0.0416787	1.15966	1.06544	1.5708	0.125328	0.0834301	0.0834301	1.28111	0.729728	1.1411	0.0416787	0	0.0834301	1.06544	0.985111	1.28111	0	0	0	1.28111	0.729728	1.5708
s2	2	0	0.0125109	0	1.5708	1.28111	1.27483	0	0	0	1.5708	1.28111	1.05432	0	0.0416787	0	1.28111	1.5708	1.26813	0	0	0	1.28111	1.28111	1.5708
s3	1	0	0.0416787	0.0416787	1.15966	1.06544	1.5708	0	0	0.0125109	1.28111	1.15966	1.15966	0.0416787	0.0416787	0	1.06544	1.15966	1.28111	0.0416787	0.0416787	0.0416787	1.28111	1.15966	1.15966
s4	1	0	0	0.0125109	1.5708	1.5708	1.5708	0	0	0.0125109	1.28111	1.16343	1.5708	0.0834301	0.0125109	0	1.5708	1.5708	1.28111	0	0	0	1.5708	1.29263	1.5708
s5	1	0	0	0.0416787	1.5708	1.5708	1.28111	0	0	0	1.28111	0.848062	1.06544	0	0	0	1.28111	1.5708	1.5708	0	0.0416787	0.0416787	1.27483	0.898845	0.985111
s6	1	0.0416787	0	0	1.5708	1.5708	1.5708	0	0	0.0416787	1.5708	1.5708	1.5708	0	0	0	1.5708	1.5708	1.5708	0	0	0	1.5708	1.5708	1.5708
s7	2	0	0	0	1.5708	1.5708	1.5708	0	0	0	1.5708	1.15966	1.28111	0	0.0416787	0.0416787	1.28111	1.5708	1.28111	0.0125109	0.0416787	0.0125109	1.5708	1.5708	1.5708
s8	1	0.0416787	0.0834301	0	1.28111	1.28111	1.15966	0.0834301	0	0.0416787	1.5708	1.15966	1.5708	0	0	0	1.5708	1.5708	1.5708	0	0	0	1.28111	1.15068	1.28111
s9	1	0	0	0	1.28111	1.5708	1.15966	0.0416787	0.0416787	0	1.15966	1.5708	1.5708	0.0834301	0	0	1.5708	1.28111	1.5708	0.0416787	0	0	1.28111	1.5708	1.5708
s10	2	0	0.0125109	0	1.5708	1.5708	1.5708	0.0125109	0.0125109	0.0125109	1.5708	1.5708	1.5708	0	0	0	1.5708	1.5708	1.5708	0	0	0.0125109	1.5708	1.28111	1.5708
s11	2	0	0.0125109	0.0125109	1.28111	1.5708	1.28111	0.0125109	0.0125109	0	1.5708	1.28111	1.5708	0	0.0125109	0.0125109	1.15966	1.28111	1.28111	0.0416787	0.0416787	0.0416787	1.5708	1.15966	1.5708
s12	1	0	0	0	1.28111	1.5708	1.5708	0	0	0	1.28111	1.15966	1.15966	0.0416787	0	0	1.5708	1.5708	1.5708	0	0	0	1.28111	1.15966	1.5708
s13	1	0	0	0	1.5708	1.5708	1.5708	0	0.0416787	0	1.5708	1.15966	1.5708	0	0	0.0125109	1.5708	1.28111	1.5708	0	0	0	1.5708	1.15966	1.5708
s14	2	0	0	0	1.5708	1.5708	1.5708	0	0	0.0416787	1.5708	1.16343	1.5708	0	0	0.0125109	1.5708	1.5708	1.5708	0.0416787	0	0	1.5708	1.29263	1.5708
s15	2	0.0416787	0.0416787	0	1.28111	1.28111	1.28111	0	0	0	1.06544	1.28111	1.28111	0	0	0	1.5708	1.5708	1.28111	0	0	0	1.15068	1.15068	1.15966
s16	2	0	0	0	1.5708	1.5708	1.27483	0	0	0	1.28111	1.16343	1.5708	0	0	0	1.5708	1.5708	1.5708	0	0	0	1.5708	1.15966	1.5708

## Sheet: vpt_RTs
Participant	sex	noGnoAalloF3	noGnoAalloF4	noGnoAalloSh	noGsiAalloF3	noGsiAalloF4	noGsiAalloSh	siGnoAalloF3	siGnoAalloF4	siGnoAalloSh	siGsiAalloF3	siGsiAalloF4	siGsiAalloSh
s1	2	581.47	623.64	606.59	733.22	798.31	634.013	696.24	612.65	602	734.96	635.31	715
s2	2	829.98	807.23	680.025	655.034	781.09	688.661	613.61	647.83	684.541	691.43	775.3	659.448
s3	1	617.17	416.3	424.79	450.74	909.23	701.5	602.14	446.77	409.87	421.87	744.86	393.23
s4	1	865.15	442.08	527.33	445.13	748.22	415.38	413.04	808.21	428.09	686.58	802.54	507.83
s5	1	870.93	911	920.93	1077.43	748.22	644.166	856.78	1123.29	952.79	672.469	697.74	978.5
s6	1	820.92	765.46	581.92	933.63	725.17	641.17	677.75	574.88	571	888.83	769.54	634.46
s7	2	618.25	581.5	794.72	793.54	614.59	529.61	726.22	535.12	674.43	634.29	802.54	500.29
s8	1	436.26	505.74	664.5	449.88	479.21	855.04	717.21	496.33	869.08	428.87	594.58	743.04
s9	1	356.35	687.33	836.73	368.64	502.29	661.67	693.33	508.26	752.25	670.78	458.38	647.62
s10	2	526.31	428.7	491.13	481.25	508.96	570.63	471.5	593.08	475.38	513.46	703.87	602.21
s11	2	521.46	580.44	557.21	536.58	444.09	687.83	620.73	496	591.91	622.46	463.04	506.71
s12	1	466.35	566.83	457.67	467.09	531.29	511.05	500.67	530.58	486.75	620.52	581.08	481.08
s13	1	569.02	541.9	576.57	630.13	569.27	582.79	562.29	493.57	566.17	570.75	521.29	591.67
s14	2	712.29	538.66	521.21	483.17	688.33	571.67	532.25	582.21	524.5	477.96	473.75	461.46
s15	2	637.11	698.72	570.8	614.9	768.52	627.74	699.42	966.04	699.43	641.262	809	914.91
s16	2	656.02	662.57	821.72	623.26	584.29	555.67	626.38	573.17	769	654.83	594.42	674.33

## Sheet: emotions_err
Participant	sex	F3_D	F3_F	F3_P	F3_R	F3_S	F3_T	F4_D	F4_F	F4_P	F4_R	F4_S	F4_T	SH_D	SH_F	SH_P	SH_R	SH_S	SH_T
s1	2	0.1	0.1	0.8	0.4	0.1	0.2	0.2	0	0.4	0.1	0	0.1	0	0	0.3	0.1	0	0.2
s2	2	0.1	0	0	0.1	0.1	0.2	0.1	0	0	0.3	0	0.2	0.3	0	0.1	0.2	0	0.3
s3	1	0	0	0	0.4	0.3	0	0	0	0.3	0.6	0	0.2	0	0	0	0.5	0.1	0.1
s4	1	0	0	0.1	0.2	0.1	0	0	0	0.2	0.3	0.1	0	0.1	0	0	0.1	0.2	0
s5	1	0.2	0	0.1	0.1	0	0	0.2	0.1	0.3	0.1	0	0.2	0.2	0	0.3	0.2	0	0
s6	1	0.8	1	0.5	0.9	0.8	0.8	0.7	1	0.8	1	0.9	0.666667	0.8	1	0.9	0.9	0.7	0.8
s7	2	0.3	0	0.4	0.2	0	0	0.3	0	0.2	0.2	0.2	0.2	0.3	0	0.1	0.2	0.1	0.2
s8	1	0.5	1	1	0.7	1	0.6	0.7	1	0.4	0.8	1	0.4	0.5	1	0.6	0.45	1	0.45
s9	1	0.8	0.9	0.8	1	0.9	1	0.8	1	0.6	1	1	1	0.8	1	0.4	1	1	0.9
s10	2	0.1	0	0.4	0	0	0.1	0.1	0	0.1	0	0	0	0.1	0	0.1	0	0.1	0
s11	2	0.2	0	0.4	0	0	0	0.2	0	0.6	0	0	0	0.2	0	0.5	0.2	0	0
s12	1	0.8	1	1	1	0.8	0.9	0.8	1	0.9	0.9	0.7	0.9	0.8	1	0.8	0.9	0.7	0.9
s13	1	0.1	0.1	0.2	0.1	0.2	1	0.1	0	0.2	0.1	0.4	1	0	0	0.4	0	0.3	1
s14	2	0.1	0	0	0.2	0.2	0	0.1	0	0.1	0.1	0.3	0	0.1	0	0.2	0.2	0.5	0
s15	2	0.1	0	0	0.1	0	0	0.1	0	0.2	0	0	0	0.1	0	0.1	0.1	0.1	0
s16	2	0	0	0.3	0.1	0.2	0	0.1	0	0.1	0	0	0.1	0.3	0	0.2	0	0	0.1

## Sheet: emotions_RTs
Participant	sex	F3_D	F3_F	F3_P	F3_R	F3_S	F3_T	F4_D	F4_F	F4_P	F4_R	F4_S	F4_T	SH_D	SH_F	SH_P	SH_R	SH_S	SH_T
s1	2	1947.56	1342.44	2065	2052.33	1326.67	2285.62	1150.37	1216.7	2129.83	1977.44	1360.6	1757.11	1775.7	945	2277.71	1974.89	1379.7	2117.62
s2	2	1786.33	1197.9	1895.5	2328.11	2194.67	1917.13	1701.89	1109.7	1865.8	1452.14	1442.4	1533.5	2515.29	1536.3	2358.33	2019.88	1879.6	2447.14
s3	1	1495.9	917.1	2181.2	1766	1216.43	1314.5	978.1	1079.1	1926.57	2392	1251.9	1595.5	1833.7	1155	1690.5	1684	1254.11	1691.89
s4	1	1388.8	942.5	1628.33	1215.38	1124.89	1439.5	964.3	1082.4	1317.25	1184.71	1171	1378.6	1123.89	879.5	2168.2	1211.11	1499.5	1330.6
s5	1	2041.38	1407	2989.89	2130.44	1854.2	2390.1	2091.5	1185.44	2120	2588.11	1435.7	1880.25	1087.88	1193.6	2089.29	2745.5	1897.2	2242.6
s6	1	1855.14	1283	2705.67	2329.5	2695.57	1998.88	1372.33	1193.3	1708.86	2297	1321.5	1527.5	1769.29	1230.89	2578	3096.88	1754.17	1715.38
s7	2	1634.71	1399.5	2295.5	2416.88	1322.3	1756.9	1135.14	1347.2	1787.12	1664	1782.88	1537.5	1301.29	1215.7	1813	2180.12	1472.33	2062.25
s8	1	2183.25	1175.44	2538	1763	1932.33	2926.4	1128	1128.44	1484.33	2090.25	1240	2579.5	1456.56	1100.11	2193.7	2424.62	1442.44	2808.5
s9	1	1586.71	1045.22	2411.62	1530.4	1233.5	1602.78	1315.83	1237.56	1719.8	1899.22	1244.33	1725.67	1236	1416.89	2742.75	2033.78	1216.78	1368.12
s10	2	1101.44	962.5	1865.17	1999.1	1647.1	1807.89	1024	883.9	1656.33	1119.8	1344.6	1502.9	1209.11	881.6	1733.56	1479	1321.56	1205.8
s11	2	1153	927.5	1782.5	1864.9	2008.8	1358	915.875	878.2	2081	1498.2	897.1	1162.4	1214.25	852.1	1897.6	2201.12	870.1	2181.4
s12	1	1299.57	887.125	1681.5	1257.75	1631.86	1117.43	1425.86	1081.38	1452	1720	1549.57	1143.62	1279.86	1000.14	2539	1425.62	1493.33	1039.56
s13	1	931.667	1021.78	1680	1624.33	1637	1738.63	945.667	1023.6	1174.12	1386.78	1358	1530.99	1098.1	952.1	2385.33	1600.9	1978.86	1910.9
s14	2	1896	1157.7	1738.9	1764.12	1518.5	1851.8	1779.89	1075.7	1462	2224.44	1414.71	1239.4	1808.11	771.9	1220.88	2124.88	1947.4	1453.5
s15	2	1336.67	1166	2217.9	2348.89	1232.3	1464.3	1341.78	1126.2	1684.75	1794.5	1539.5	1430	1302.78	1142.9	1531.22	1608.44	1519.22	1381.9
s16	2	1314.9	1122.6	1334.86	1534.44	1221	1527.6	1220.33	982	1815.67	1123.4	1365.3	1807.33	1181.14	1094.7	1492.25	1748.1	1452.3	1911.89

## Sheet: legend
sheet 1
vpt_arsine alter: visual perspective taking task, mean number of arsine-transformed altercentric responses
sex	noGnoAegoF3	noGnoAegoF4	noGnoAegoSh	noGnoAalloF3	noGnoAalloF4	noGnoAalloSh	noGsiAegoF3	noGsiAegoF4	noGsiAegoSh	noGsiAalloF3	noGsiAalloF4	noGsiAalloSh	siGnoAegoF3	siGnoAegoF4	siGnoAegoSh	siGnoAalloF3	siGnoAalloF4	siGnoAalloSh	siGsiAegoF3	siGsiAegoF4	siGsiAegoSh	siGsiAalloF3	siGsiAalloF4	siGsiAalloSh
1: males; 2: females	no-gaze/no-action; egocentric; anode over F3	no-gaze/no-action; egocentric; anode over F4	no-gaze/no-action; egocentric; sham	no-gaze/no-action; allocentric; anode over F3	no-gaze/no-action; allocentric; anode over F4	no-gaze/no-action; allocentric; sham	no-gaze/yes-action; egocentric; anode over F3	no-gaze/yes-action; egocentric; anode over F4	no-gaze/yes-action; egocentric; sham	no-gaze/yes-action; allocentric anode over F3	no-gaze/yes-action; allocentric; anode over F4	no-gaze/yes-action; allocentric; sham	yes-gaze/no-action; egocentric; anode over F3	yes-gaze/no-action; egocentric; anode over F4	yes-gaze/no-action; egocentric; sham	yes-gaze/no-action; allocentric; anode over F3	yes-gaze/no-action; allocentric; anode over F4	yes-gaze/no-action; allocentric; sham	yes-gaze/yes-action; egocentric; anode over F3	yes-gaze/yes-action; egocentric; anode over F4	yes-gaze/yes-action; egocentric; sham	yes-gaze/yes-action; allocentric; anode over F3	yes-gaze/yes-action; allocentric; anode over F4	yes-gaze/yes-action; allocentric; sham
sheet 2
vpt_RTs: visual perspective taking task, RTs for altercentric responses in other-perspective trials
sex	noGnoAalloF3	noGnoAalloF4	noGnoAalloSh	noGsiAalloF3	noGsiAalloF4	noGsiAalloSh	siGnoAalloF3	siGnoAalloF4	siGnoAalloSh	siGsiAalloF3	siGsiAalloF4	siGsiAalloSh
1: males; 2: females	no-gaze/no-action; allocentric; anode over F3	no-gaze/no-action; allocentric; anode over F4	no-gaze/no-action; allocentric; sham	no-gaze/yes-action; allocentric anode over F3	no-gaze/yes-action; allocentric; anode over F4	no-gaze/yes-action; allocentric; sham	yes-gaze/no-action; allocentric; anode over F3	yes-gaze/no-action; allocentric; anode over F4	yes-gaze/no-action; allocentric; sham	yes-gaze/yes-action; allocentric; anode over F3	yes-gaze/yes-action; allocentric; anode over F4	yes-gaze/yes-action; allocentric; sham
sheets 3 and 4
sheet 3: Recognition of emotional facial expressions - error rates
sheet 4: Recognition of emotional facial expressions - RTs
sex	F3_D	F3_F	F3_P	F3_R	F3_S	F3_T	F4_D	F4_F	F4_P	F4_R	F4_S	F4_T	SH_D	SH_F	SH_P	SH_R	SH_S	SH_T
1: males; 2: females	disgust; anode over F3	happiness; anode over F3	fear; anode over F3	anger; anode over F3	surprise; anode over F3	sadness; anode over F3	disgust; anode over F4	happiness; anode over F4	fear; anode over F4	anger; anode over F4	surprise; anode over F4	sadness; anode over F4	disgust; sham	happiness; sham	fear; sham	anger; sham	surprise; sham	sadness; sham
